# Supplementary material for: Projected impact of COVID-19 mitigation strategies on hospital services in the Mexico City Metropolitan Area
Source: PLoS One. 2020 Nov 9;15(11):e0241954. doi: 10.1371/journal.pone.0241954 (PMC7652345; doi:10.1371/journal.pone.0241954)
Supplement: S1 Dataset — (XLSX) [file pone.0241954.s001.xlsx]

## Sheet: No Mitigation
Projections with no mitigation modeled on April 2, 2020
Day	Date	Hospitalization (daily)	Intensive Care (daily)	Ventilator (daily)	Hospitalization (cumulative)	Intensive Care (cumulative)	Ventilators (cumulative)	Susceptible	Infected	Recovered
-24	2020-03-09	0	0	0	0	0	0	21800282	40	0
-23	2020-03-10	0.390936	0.117281	0.0781873	0.390936	0.117281	0.0781873	2.18003e+07	52.7803	2.85714
-22	2020-03-11	0.515843	0.154753	0.103169	0.90678	0.272034	0.181356	2.18002e+07	69.644	6.62717
-21	2020-03-12	0.680659	0.204198	0.136132	1.58744	0.476232	0.317488	2.18002e+07	91.8958	11.6017
-20	2020-03-13	0.898133	0.26944	0.179627	2.48557	0.745671	0.497114	2.18002e+07	121.257	18.1657
-19	2020-03-14	1.18509	0.355527	0.237018	3.67066	1.1012	0.734132	2.18001e+07	160	26.8269
-18	2020-03-15	1.56373	0.469119	0.312746	5.23439	1.57032	1.04688	2.18001e+07	211.12	38.2555
-17	2020-03-16	2.06335	0.619004	0.412669	7.29774	2.18932	1.45955	2.18e+07	278.574	53.3355
-16	2020-03-17	2.72258	0.816775	0.544516	9.62938	3.0061	2.00406	2.17999e+07	367.579	73.2336
-15	2020-03-18	3.59244	1.07773	0.718487	12.706	4.08383	2.72255	2.17997e+07	485.021	99.4893
-14	2020-03-19	4.74019	1.42206	0.948038	16.7655	5.3886	3.67059	2.17995e+07	639.984	134.134
-13	2020-03-20	6.25462	1.87639	1.25092	22.122	7.11024	4.84333	2.17993e+07	844.456	179.847
-12	2020-03-21	8.25284	2.47585	1.65057	29.1897	9.38189	6.39073	2.1799e+07	1114.25	240.165
-11	2020-03-22	10.8894	3.26681	2.17788	38.5154	12.3793	8.43247	2.17985e+07	1470.24	319.754
-10	2020-03-23	14.3681	4.31042	2.87362	50.8201	16.3342	11.1265	2.1798e+07	1939.94	424.771
-9	2020-03-24	18.9578	5.68735	3.79157	67.0554	21.5524	14.681	2.17972e+07	2559.69	563.339
-8	2020-03-25	25.0134	7.50401	5.00267	88.4763	28.4374	19.3709	2.17962e+07	3377.39	746.174
-7	2020-03-26	33.0024	9.90073	6.60049	116.739	37.5214	25.5588	2.17949e+07	4456.24	987.416
-6	2020-03-27	43.5419	13.0626	8.70838	154.026	49.5062	33.7226	2.17931e+07	5879.62	1305.72
-5	2020-03-28	57.4451	17.2335	11.489	203.218	65.3177	44.4932	2.17908e+07	7757.45	1725.69
-4	2020-03-29	75.7839	22.7352	15.1568	268.113	86.1765	58.7019	2.17878e+07	10234.7	2279.8
-3	2020-03-30	99.9707	29.9912	19.9941	353.715	113.692	77.4451	2.17838e+07	13502.5	3010.85
-2	2020-03-31	131.866	39.5597	26.3731	466.623	149.985	102.168	2.17785e+07	17812.6	3975.31
-1	2020-04-01	173.917	52.175	34.7833	615.526	197.849	134.773	2.17716e+07	23497	5247.64
0	2020-04-02	229.343	68.803	45.8686	811.867	260.965	177.768	2.17624e+07	30992.3	6926
1	2020-04-03	302.375	90.7124	60.4749	1070.7	344.173	234.452	2.17503e+07	40873.6	9139.73
2	2020-04-04	398.559	119.568	79.7118	1411.81	453.84	309.161	2.17344e+07	53896.4	12059.3
3	2020-04-05	525.159	157.548	105.032	1861.19	598.325	407.592	2.17134e+07	71053	15909
4	2020-04-06	691.662	207.499	138.332	2452.88	788.59	537.216	2.16857e+07	93644.3	20984.2
5	2020-04-07	910.413	273.124	182.083	3231.43	1038.98	707.81	2.16493e+07	123372	27673.1
6	2020-04-08	1197.41	359.224	239.483	4254.92	1368.21	932.135	2.16014e+07	162456	36485.4
7	2020-04-09	1573.26	471.979	314.653	5598.85	1800.63	1226.79	2.15384e+07	213783	48089.4
8	2020-04-10	2064.29	619.288	412.858	7360.76	2367.74	1613.28	2.14559e+07	281084	63359.6
9	2020-04-11	2703.75	811.126	540.75	9665.96	3110.07	2119.25	2.13477e+07	369157	83437.1
10	2020-04-12	3533.03	1059.91	706.605	12673.8	4079.26	2779.98	2.12064e+07	484110	109805
11	2020-04-13	4602.51	1380.75	920.502	16584.7	5340.45	3640.01	2.10223e+07	633631	144385
12	2020-04-14	5971.74	1791.52	1194.35	21646	6974.42	4754.65	2.07834e+07	827241	189644
13	2020-04-15	7707.85	2312.36	1541.57	28156.4	9079.28	6191.19	2.04751e+07	1.07647e+06	248733
14	2020-04-16	9881.23	2964.37	1976.25	36464.4	11770.5	8029.1	2.00799e+07	1.39483e+06	325623
15	2020-04-17	12556.4	3766.92	2511.28	46956.5	15178.2	10358.3	1.95776e+07	1.79745e+06	425253
16	2020-04-18	15776.1	4732.84	3155.23	60028.9	19439.1	13274	1.89466e+07	2.30011e+06	553643
17	2020-04-19	19537.2	5861.17	3907.44	76033.1	24681	16866.8	1.81651e+07	2.9173e+06	717936
18	2020-04-20	23757.6	7127.29	4751.52	95188.2	30997.1	21205.5	1.72148e+07	3.65923e+06	926315
19	2020-04-21	28240.7	8472.2	5648.14	117457	38409.4	26312.9	1.60852e+07	4.52748e+06	1.18769e+06
20	2020-04-22	32648.7	9794.61	6529.74	142398	46823.3	32136	1.47792e+07	5.51004e+06	1.51108e+06
21	2020-04-23	36508.1	10952.4	7301.63	169025	55984.2	38517.1	1.33189e+07	6.57679e+06	1.90465e+06
22	2020-04-24	39270.4	11781.1	7854.09	195739	65453	45176.9	1.17481e+07	7.67784e+06	2.37442e+06
23	2020-04-25	40438	12131.4	8087.59	220401	74620	51722.9	1.01305e+07	8.74694e+06	2.92284e+06
24	2020-04-26	39725.8	11917.7	7945.16	240589	82770.8	57691.8	8.54151e+06	9.71119e+06	3.54762e+06
25	2020-04-27	37187	11156.1	7437.4	254019	89194.1	62617.9	7.05403e+06	1.0505e+07	4.24128e+06
26	2020-04-28	33221.4	9966.42	6644.28	258999	93299.3	66107	5.72517e+06	1.10835e+07	4.99164e+06
27	2020-04-29	28447.9	8534.37	5689.58	254799	94706.4	67889.1	4.58726e+06	1.14297e+07	5.78332e+06
28	2020-04-30	23505.7	7051.72	4701.15	241796	93285.9	67838.8	3.64703e+06	1.15536e+07	6.59973e+06
29	2020-05-01	18890.3	5667.1	3778.06	221416	89158.4	65968.7	2.89142e+06	1.14839e+07	7.42498e+06
30	2020-05-02	14886.2	4465.87	2977.25	195864	82671.8	62416.2	2.29597e+06	1.12591e+07	8.24526e+06
31	2020-05-03	11589.2	3476.76	2317.84	167728	74367.5	57432.4	1.8324e+06	1.09184e+07	9.04948e+06
32	2020-05-04	8969.42	2690.83	1793.88	139510	64926.9	51372.2	1.47362e+06	1.04973e+07	9.82937e+06
33	2020-05-05	6935.04	2080.51	1387.01	113224	55089.7	44671.6	1.19622e+06	1.00249e+07	1.05792e+07
34	2020-05-06	5376.21	1612.86	1075.24	90152.1	45546.4	37801.7	981172	9.5239e+06	1.12952e+07
35	2020-05-07	4189.32	1256.8	837.865	70835.7	36836.8	31202.2	813599	9.0112e+06	1.19755e+07
36	2020-05-08	3286.83	986.048	657.365	55232.2	29288.5	25215.2	682126	8.49901e+06	1.26192e+07
37	2020-05-09	2599.06	779.719	519.813	42945.1	23016.5	20045.5	578163	7.9959e+06	1.32263e+07
38	2020-05-10	2072.54	621.761	414.507	33428.4	17971.2	15758.8	495262	7.50767e+06	1.37974e+07
39	2020-05-11	1666.95	500.086	333.391	26125.9	14005.4	12314.2	428583	7.03809e+06	1.43337e+07
40	2020-05-12	1352.3	405.691	270.461	20543.2	10934.3	9607.37	374491	6.58946e+06	1.48364e+07
41	2020-05-13	1106.31	331.892	221.261	16273.3	8575.37	7510.8	330239	6.16303e+06	1.5307e+07
42	2020-05-14	912.446	273.734	182.489	12996.4	6768.59	5899.4	293741	5.75931e+06	1.57473e+07
43	2020-05-15	758.437	227.531	151.687	10468	5383.26	4664.08	263404	5.37827e+06	1.61586e+07
44	2020-05-16	635.11	190.533	127.022	8504.09	4316.99	3715.86	237999	5.01951e+06	1.65428e+07
45	2020-05-17	535.576	160.673	107.115	6967.13	3491.62	2985.11	216576	4.6824e+06	1.69013e+07
46	2020-05-18	454.636	136.391	90.9271	5754.81	2848.29	2418.67	198391	4.36613e+06	1.72358e+07
47	2020-05-19	388.331	116.499	77.6662	4790.84	2343.03	1976.53	182858	4.0698e+06	1.75477e+07
48	2020-05-20	333.634	100.09	66.7267	4018.17	1943.03	1628.75	169512	3.79244e+06	1.78384e+07
49	2020-05-21	288.207	86.462	57.6413	3393.93	1623.8	1353	157984	3.53308e+06	1.81093e+07
50	2020-05-22	250.237	75.071	50.0473	2885.73	1366.98	1132.58	147974	3.29073e+06	1.83616e+07
51	2020-05-23	218.305	65.4914	43.6609	2468.92	1158.74	954.983	139242	3.06441e+06	1.85967e+07
52	2020-05-24	191.294	57.3883	38.2588	2124.64	988.599	810.753	131591	2.85317e+06	1.88156e+07
53	2020-05-25	168.32	50.4961	33.6641	1838.33	848.562	692.73	124858	2.65611e+06	1.90194e+07
54	2020-05-26	148.678	44.6033	29.7355	1598.67	732.492	595.443	118911	2.47233e+06	1.92091e+07
55	2020-05-27	131.799	39.5397	26.3598	1396.84	635.641	514.688	113639	2.30101e+06	1.93857e+07
56	2020-05-28	117.227	35.1682	23.4455	1225.86	554.31	447.206	108950	2.14134e+06	1.955e+07
57	2020-05-29	104.591	31.3774	20.9183	1080.21	485.597	390.458	104766	1.99257e+06	1.9703e+07
58	2020-05-30	93.5876	28.0763	18.7175	955.497	427.212	342.449	101022	1.85399e+06	1.98453e+07
59	2020-05-31	83.9671	25.1901	16.7934	848.17	377.331	301.601	97663.7	1.72492e+06	1.99777e+07
60	2020-06-01	75.5242	22.6573	15.1048	755.374	334.497	266.659	94642.8	1.60473e+06	2.01009e+07
61	2020-06-02	68.0885	20.4266	13.6177	674.785	297.535	236.615	91919.2	1.49283e+06	2.02156e+07
62	2020-06-03	61.5179	18.4554	12.3036	604.504	265.494	210.66	89458.5	1.38866e+06	2.03222e+07
63	2020-06-04	55.6932	16.708	11.1386	542.97	237.599	188.135	87230.8	1.2917e+06	2.04214e+07
64	2020-06-05	50.5144	15.1543	10.1029	488.893	213.213	168.502	85210.2	1.20146e+06	2.05137e+07
65	2020-06-06	45.8969	13.7691	9.17938	441.202	191.814	151.322	83374.3	1.11747e+06	2.05995e+07
66	2020-06-07	41.769	12.5307	8.35379	399.004	172.968	136.23	81703.6	1.03932e+06	2.06793e+07
67	2020-06-08	38.0694	11.4208	7.61389	361.549	156.312	122.926	80180.8	966610	2.07535e+07
68	2020-06-09	34.7461	10.4238	6.94921	328.207	141.546	111.157	78790.9	898956	2.08226e+07
69	2020-06-10	31.754	9.52621	6.35081	298.443	128.415	100.715	77520.8	836015	2.08868e+07
70	2020-06-11	29.0547	8.71641	5.81094	271.805	116.705	91.4208	76358.6	777462	2.09465e+07
71	2020-06-12	26.6147	7.9844	5.32294	247.905	106.234	83.1261	75294	722994	2.1002e+07
72	2020-06-13	24.405	7.3215	4.881	226.413	96.8473	75.7035	74317.8	672327	2.10537e+07
73	2020-06-14	22.4005	6.72015	4.4801	207.044	88.4131	69.0449	73421.8	625200	2.11017e+07
74	2020-06-15	20.5792	6.17375	4.11584	189.554	80.8178	63.0579	72598.6	581366	2.11464e+07
75	2020-06-16	18.9218	5.67654	3.78436	173.73	73.9636	57.6629	71841.8	540597	2.11879e+07
76	2020-06-17	17.4114	5.22343	3.48229	159.387	67.7662	52.7914	71145.3	502679	2.12265e+07
77	2020-06-18	16.0332	4.80997	3.20665	146.366	62.1524	48.3841	70504	467415	2.12624e+07
78	2020-06-19	14.7741	4.43222	2.95481	134.525	57.0584	44.3897	69913	434619	2.12958e+07
79	2020-06-20	13.6223	4.08669	2.72446	123.743	52.4287	40.7634	69368.1	404120	2.13268e+07
80	2020-06-21	12.5676	3.77029	2.51353	113.91	48.2146	37.466	68865.4	375757	2.13557e+07
81	2020-06-22	11.6009	3.48027	2.32018	104.931	44.3733	34.4632	68401.4	349381	2.13825e+07
82	2020-06-23	10.7139	3.21417	2.14278	96.7235	40.8673	31.725	67972.8	324854	2.14075e+07
83	2020-06-24	9.89936	2.96981	1.97987	89.2115	37.6634	29.2248	67576.8	302046	2.14307e+07
84	2020-06-25	9.15071	2.74521	1.83014	82.3289	34.7321	26.9391	67210.8	280837	2.14523e+07
85	2020-06-26	8.46209	2.53863	1.69242	76.017	32.0473	24.8471	66872.3	261116	2.14723e+07
86	2020-06-27	7.82823	2.34847	1.56565	70.2229	29.5858	22.9305	66559.2	242778	2.1491e+07
87	2020-06-28	7.24438	2.17331	1.44888	64.8996	27.3269	21.1727	66269.4	225726	2.15083e+07
88	2020-06-29	6.70625	2.01187	1.34125	60.0049	25.2521	19.5592	66001.2	209871	2.15244e+07
89	2020-06-30	6.20996	1.86299	1.24199	55.501	23.3447	18.0767	65752.8	195129	2.15394e+07
90	2020-07-01	5.75201	1.7256	1.1504	51.3536	21.5901	16.7136	65522.7	181421	2.15534e+07
91	2020-07-02	5.32922	1.59877	1.06584	47.5322	19.9747	15.4592	65309.5	168676	2.15663e+07
92	2020-07-03	4.93871	1.48161	0.987741	44.0088	18.4865	14.3042	65112	156825	2.15784e+07
93	2020-07-04	4.57784	1.37335	0.915567	40.7584	17.1146	13.2399	64928.9	145806	2.15896e+07
94	2020-07-05	4.24422	1.27327	0.848845	37.7582	15.8492	12.2586	64759.1	135561	2.16e+07
95	2020-07-06	3.93569	1.18071	0.787138	34.9877	14.6815	11.3533	64601.7	126036	2.16097e+07
96	2020-07-07	3.65024	1.09507	0.730049	32.4279	13.6032	10.5177	64455.7	117179	2.16187e+07
97	2020-07-08	3.38607	1.01582	0.677214	30.062	12.6072	9.74604	64320.2	108945	2.16271e+07
98	2020-07-09	3.14151	0.942452	0.628301	27.8743	11.6867	9.03309	64194.5	101289	2.16348e+07
99	2020-07-10	2.91503	0.874509	0.583006	25.8506	10.8356	8.37411	64077.9	94170.4	2.16421e+07
100	2020-07-11	2.70525	0.811574	0.541049	23.978	10.0484	7.76476	63969.7	87552.1	2.16488e+07
101	2020-07-12	2.51088	0.753263	0.502175	22.2447	9.32002	7.20109	63869.3	81398.8	2.16551e+07
102	2020-07-13	2.33074	0.699223	0.466149	20.6397	8.64589	6.67949	63776.1	75677.9	2.16609e+07
103	2020-07-14	2.16377	0.64913	0.432754	19.1532	8.02175	6.19668	63689.5	70358.9	2.16663e+07
104	2020-07-15	2.00896	0.602687	0.401792	17.7761	7.44373	5.74963	63609.2	65413.6	2.16713e+07
105	2020-07-16	1.8654	0.55962	0.37308	16.5	6.90828	5.33557	63534.5	60815.8	2.1676e+07
106	2020-07-17	1.73225	0.519675	0.34645	15.3172	6.41213	4.95197	63465.3	56541.1	2.16803e+07
107	2020-07-18	1.60873	0.48262	0.321747	14.2207	5.9523	4.5965	63400.9	52566.8	2.16844e+07
108	2020-07-19	1.49414	0.448242	0.298828	13.204	5.52604	4.26703	63341.1	48871.8	2.16881e+07
109	2020-07-20	1.3878	0.416341	0.277561	12.2611	5.1308	3.96158	63285.6	45436.5	2.16916e+07
110	2020-07-21	1.28912	0.386736	0.257824	11.3864	4.76428	3.67836	63234.1	42242.6	2.16948e+07
111	2020-07-22	1.19753	0.359258	0.239506	10.575	4.42431	3.41569	63186.2	39273.1	2.16979e+07
112	2020-07-23	1.1125	0.333751	0.222501	9.82208	4.10893	3.17204	63141.7	36512.4	2.17007e+07
113	2020-07-24	1.03357	0.310072	0.206714	9.1234	3.81632	2.946	63100.3	33945.7	2.17033e+07
114	2020-07-25	0.960287	0.288086	0.192057	8.47496	3.54478	2.73627	63061.9	31559.4	2.17057e+07
115	2020-07-26	0.892238	0.267671	0.178448	7.87305	3.29278	2.54164	63026.2	29340.9	2.1708e+07
116	2020-07-27	0.829046	0.248714	0.165809	7.3143	3.05887	2.36099	62993.1	27278.3	2.17101e+07
117	2020-07-28	0.77036	0.231108	0.154072	6.79553	2.84174	2.19332	62962.2	25360.6	2.1712e+07
118	2020-07-29	0.715854	0.214756	0.143171	6.31386	2.64015	2.03766	62933.6	23577.8	2.17138e+07
119	2020-07-30	0.665227	0.199568	0.133045	5.86658	2.45298	1.89315	62907	21920.3	2.17155e+07
120	2020-07-31	0.6182	0.18546	0.12364	5.45121	2.27919	1.75896	62882.3	20379.3	2.17171e+07
121	2020-08-01									2.17171e+07
122	2020-08-02									2.17171e+07
123	2020-08-03									2.17171e+07
124	2020-08-04									2.17171e+07
125	2020-08-05									2.17171e+07
126	2020-08-06									2.17171e+07
127	2020-08-07									2.17171e+07
128	2020-08-08									2.17171e+07
129	2020-08-09									2.17171e+07
130	2020-08-10									2.17171e+07
131	2020-08-11									2.17171e+07
132	2020-08-12									2.17171e+07
133	2020-08-13									2.17171e+07
134	2020-08-14									2.17171e+07
135	2020-08-15									2.17171e+07
136	2020-08-16									2.17171e+07
137	2020-08-17									2.17171e+07
138	2020-08-18									2.17171e+07
139	2020-08-19									2.17171e+07
140	2020-08-20									2.17171e+07
141	2020-08-21									2.17171e+07
142	2020-08-22									2.17171e+07
143	2020-08-23									2.17171e+07
144	2020-08-24									2.17171e+07
145	2020-08-25									2.17171e+07
146	2020-08-26									2.17171e+07
147	2020-08-27									2.17171e+07
148	2020-08-28									2.17171e+07
149	2020-08-29									2.17171e+07
150	2020-08-30									2.17171e+07
151	2020-08-31									2.17171e+07
152	2020-09-01									2.17171e+07
153	2020-09-02									2.17171e+07
154	2020-09-03									2.17171e+07
155	2020-09-04									2.17171e+07
156	2020-09-05									2.17171e+07
157	2020-09-06									2.17171e+07
158	2020-09-07									2.17171e+07
159	2020-09-08									2.17171e+07
160	2020-09-09									2.17171e+07
161	2020-09-10									2.17171e+07
162	2020-09-11									2.17171e+07
163	2020-09-12									2.17171e+07
164	2020-09-13									2.17171e+07
165	2020-09-14									2.17171e+07
166	2020-09-15									2.17171e+07
167	2020-09-16									2.17171e+07
168	2020-09-17									2.17171e+07
169	2020-09-18									2.17171e+07
170	2020-09-19									2.17171e+07
171	2020-09-20									2.17171e+07
172	2020-09-21									2.17171e+07
173	2020-09-22									2.17171e+07
174	2020-09-23									2.17171e+07
175	2020-09-24									2.17171e+07
176	2020-09-25									2.17171e+07
177	2020-09-26									2.17171e+07
178	2020-09-27									2.17171e+07
179	2020-09-28									2.17171e+07
180	2020-09-29									2.17171e+07
181	2020-09-30									2.17171e+07
182	2020-10-01									2.17171e+07
183	2020-10-02									2.17171e+07
184	2020-10-03									2.17171e+07
185	2020-10-04									2.17171e+07
186	2020-10-05									2.17171e+07
187	2020-10-06									2.17171e+07
188	2020-10-07									2.17171e+07
189	2020-10-08									2.17171e+07
190	2020-10-09									2.17171e+07
191	2020-10-10									2.17171e+07
192	2020-10-11									2.17171e+07
193	2020-10-12									2.17171e+07
194	2020-10-13									2.17171e+07
195	2020-10-14									2.17171e+07
196	2020-10-15									2.17171e+07
197	2020-10-16									2.17171e+07
198	2020-10-17									2.17171e+07
199	2020-10-18									2.17171e+07
200	2020-10-19									2.17171e+07
201	2020-10-20									2.17171e+07
202	2020-10-21									2.17171e+07
203	2020-10-22									2.17171e+07
204	2020-10-23									2.17171e+07
205	2020-10-24									2.17171e+07
206	2020-10-25									2.17171e+07
207	2020-10-26									2.17171e+07
