# Supplementary material for: Projected impact of COVID-19 mitigation strategies on hospital services in the Mexico City Metropolitan Area
Source: PLoS One. 2020 Nov 9;15(11):e0241954. doi: 10.1371/journal.pone.0241954 (PMC7652345; doi:10.1371/journal.pone.0241954)
Supplement: S2 Dataset — (XLSX) [file pone.0241954.s002.xlsx]

## Sheet: 50% Mitigation
Projections with 50% mitigation modeled on April 2, 2020
Day	Date	Hospitalizations (daily)	Intensive Care (daily)	Ventilator (daily)	Hospitalizations (cumulative)	Intensive Care (cumulative)	Ventilator (cumulative)	Susceptible	Infected	Recovered
-24	2020-03-09	0	0	0	0	0	0	21800282	40	0
-23	2020-03-10	0.390936	0.117281	0.0781873	0.390936	0.117281	0.0781873	2.18003e+07	52.7803	2.85714
-22	2020-03-11	0.515843	0.154753	0.103169	0.90678	0.272034	0.181356	2.18002e+07	69.644	6.62717
-21	2020-03-12	0.680659	0.204198	0.136132	1.58744	0.476232	0.317488	2.18002e+07	91.8958	11.6017
-20	2020-03-13	0.898133	0.26944	0.179627	2.48557	0.745671	0.497114	2.18002e+07	121.257	18.1657
-19	2020-03-14	1.18509	0.355527	0.237018	3.67066	1.1012	0.734132	2.18001e+07	160	26.8269
-18	2020-03-15	1.56373	0.469119	0.312746	5.23439	1.57032	1.04688	2.18001e+07	211.12	38.2555
-17	2020-03-16	2.06335	0.619004	0.412669	7.29774	2.18932	1.45955	2.18e+07	278.574	53.3355
-16	2020-03-17	2.72258	0.816775	0.544516	9.62938	3.0061	2.00406	2.17999e+07	367.579	73.2336
-15	2020-03-18	3.59244	1.07773	0.718487	12.706	4.08383	2.72255	2.17997e+07	485.021	99.4893
-14	2020-03-19	4.74019	1.42206	0.948038	16.7655	5.3886	3.67059	2.17995e+07	639.984	134.134
-13	2020-03-20	6.25462	1.87639	1.25092	22.122	7.11024	4.84333	2.17993e+07	844.456	179.847
-12	2020-03-21	8.25284	2.47585	1.65057	29.1897	9.38189	6.39073	2.1799e+07	1114.25	240.165
-11	2020-03-22	10.8894	3.26681	2.17788	38.5154	12.3793	8.43247	2.17985e+07	1470.24	319.754
-10	2020-03-23	14.3681	4.31042	2.87362	50.8201	16.3342	11.1265	2.1798e+07	1939.94	424.771
-9	2020-03-24	18.9578	5.68735	3.79157	67.0554	21.5524	14.681	2.17972e+07	2559.69	563.339
-8	2020-03-25	25.0134	7.50401	5.00267	88.4763	28.4374	19.3709	2.17962e+07	3377.39	746.174
-7	2020-03-26	33.0024	9.90073	6.60049	116.739	37.5214	25.5588	2.17949e+07	4456.24	987.416
-6	2020-03-27	43.5419	13.0626	8.70838	154.026	49.5062	33.7226	2.17931e+07	5879.62	1305.72
-5	2020-03-28	57.4451	17.2335	11.489	203.218	65.3177	44.4932	2.17908e+07	7757.45	1725.69
-4	2020-03-29	75.7839	22.7352	15.1568	268.113	86.1765	58.7019	2.17878e+07	10234.7	2279.8
-3	2020-03-30	99.9707	29.9912	19.9941	353.715	113.692	77.4451	2.17838e+07	13502.5	3010.85
-2	2020-03-31	131.866	39.5597	26.3731	466.623	149.985	102.168	2.17785e+07	17812.6	3975.31
-1	2020-04-01	173.917	52.175	34.7833	615.526	197.849	134.773	2.17716e+07	23497	5247.64
0	2020-04-02	229.343	68.803	45.8686	811.867	260.965	177.768	2.17624e+07	30992.3	6926
1	2020-04-03	151.187	45.3562	30.2375	919.513	298.817	204.214	2.17564e+07	34826.1	9139.73
2	2020-04-04	169.842	50.9526	33.9684	1031.91	339.869	233.18	2.17496e+07	39132.2	11627.3
3	2020-04-05	190.783	57.2348	38.1565	1146.91	384.041	264.736	2.17419e+07	43968.4	14422.5
4	2020-04-06	214.285	64.2856	42.8571	1261.22	431.093	298.885	2.17334e+07	49399.2	17563.1
5	2020-04-07	240.658	72.1975	48.1316	1370.02	480.556	335.527	2.17237e+07	55497	21091.6
6	2020-04-08	270.245	81.0736	54.049	1466.34	531.638	374.419	2.17129e+07	62342.7	25055.7
7	2020-04-09	303.43	91.0289	60.686	1540.43	583.107	415.111	2.17008e+07	70026.9	29508.7
8	2020-04-10	340.639	102.192	68.1278	1729.88	633.124	456.866	2.16872e+07	78650.5	34510.6
9	2020-04-11	382.348	114.704	76.4695	1942.39	679.025	498.552	2.16719e+07	88326.5	40128.5
10	2020-04-12	429.083	128.725	85.8166	2180.69	762.394	538.5	2.16547e+07	99180.8	46437.6
11	2020-04-13	481.431	144.429	96.2862	2447.83	855.871	604.549	2.16354e+07	111354	53521.9
12	2020-04-14	540.038	162.012	108.008	2747.21	960.647	678.588	2.16138e+07	125001	61475.7
13	2020-04-15	605.621	181.686	121.124	3082.59	1078.05	761.556	2.15896e+07	140298	70404.4
14	2020-04-16	678.968	203.69	135.794	3458.13	1209.54	854.492	2.15625e+07	157435	80425.7
15	2020-04-17	760.946	228.284	152.189	3878.43	1356.75	958.55	2.1532e+07	176628	91671
16	2020-04-18	852.506	255.752	170.501	4348.59	1521.47	1075	2.14979e+07	198111	104287
17	2020-04-19	954.685	286.406	190.937	4874.2	1705.69	1205.25	2.14597e+07	222148	118438
18	2020-04-20	1068.61	320.584	213.723	5461.38	1911.57	1350.85	2.1417e+07	249025	134306
19	2020-04-21	1195.52	358.655	239.103	6116.86	2141.5	1513.48	2.13692e+07	279058	152093
20	2020-04-22	1336.71	401.012	267.341	6847.94	2398.08	1695.01	2.13157e+07	312594	172026
21	2020-04-23	1493.6	448.08	298.72	7662.57	2684.15	1897.44	2.1256e+07	350009	194354
22	2020-04-24	1667.69	500.306	333.537	8569.31	3002.77	2122.97	2.11893e+07	391716	219355
23	2020-04-25	1860.55	558.165	372.11	9577.36	3357.24	2373.96	2.11148e+07	438159	247335
24	2020-04-26	2073.83	622.149	414.766	10696.5	3751.11	2652.93	2.10319e+07	489815	278632
25	2020-04-27	2309.21	692.764	461.843	11937.1	4188.12	2962.58	2.09395e+07	547196	313618
26	2020-04-28	2568.41	770.522	513.681	13310	4672.24	3305.76	2.08368e+07	610847	352704
27	2020-04-29	2853.1	855.93	570.62	14826.4	5207.58	3685.44	2.07226e+07	681339	396336
28	2020-04-30	3164.92	949.476	632.984	16497.7	5798.4	4104.71	2.05961e+07	759269	445003
29	2020-05-01	3505.37	1051.61	701.074	18335.4	6449	4566.68	2.04558e+07	845250	499236
30	2020-05-02	3875.76	1162.73	775.152	20350.6	7163.65	5074.49	2.03008e+07	939906	559611
31	2020-05-03	4277.12	1283.14	855.424	22553.9	7946.48	5631.19	2.01297e+07	1.04385e+06	626748
32	2020-05-04	4710.12	1413.04	942.024	24954.8	8801.35	6239.68	1.99413e+07	1.1577e+06	701309
33	2020-05-05	5174.91	1552.47	1034.98	27561.3	9731.68	6902.55	1.97343e+07	1.282e+06	784001
34	2020-05-06	5671.07	1701.32	1134.21	30379.3	10740.2	7622	1.95075e+07	1.41727e+06	875573
35	2020-05-07	6197.39	1859.22	1239.48	33411.7	11828.9	8399.63	1.92596e+07	1.56393e+06	976807
36	2020-05-08	6751.8	2025.54	1350.36	36658.2	12998.5	9236.31	1.89895e+07	1.7223e+06	1.08852e+06
37	2020-05-09	7331.21	2199.36	1466.24	40113.6	14248.4	10131.9	1.86963e+07	1.89252e+06	1.21154e+06
38	2020-05-10	7931.41	2379.42	1586.28	43767.9	15576.2	11085.2	1.8379e+07	2.0746e+06	1.34672e+06
39	2020-05-11	8546.94	2564.08	1709.39	47604.7	16977.6	12093.5	1.80371e+07	2.26829e+06	1.4949e+06
40	2020-05-12	9171.08	2751.32	1834.22	51600.9	18445.8	13152.6	1.76703e+07	2.47311e+06	1.65692e+06
41	2020-05-13	9795.84	2938.75	1959.17	55725.7	19971.5	14256.4	1.72784e+07	2.6883e+06	1.83358e+06
42	2020-05-14	10412	3123.61	2082.41	59940.3	21542.6	15396.7	1.6862e+07	2.91276e+06	2.0256e+06
43	2020-05-15	11009.5	3302.84	2201.9	64198	23144.2	16563.7	1.64216e+07	3.14508e+06	2.23365e+06
44	2020-05-16	11577.1	3473.14	2315.43	68443.9	24758.1	17744.9	1.59585e+07	3.38352e+06	2.4583e+06
45	2020-05-17	12103.6	3631.08	2420.72	72616.1	26363.6	18926.1	1.54744e+07	3.62598e+06	2.69998e+06
46	2020-05-18	12577.5	3773.24	2515.49	76646.7	27937.5	20091.2	1.49713e+07	3.87008e+06	2.95898e+06
47	2020-05-19	12987.7	3896.31	2597.54	80463.3	29454.4	21222.5	1.44518e+07	4.11316e+06	3.23541e+06
48	2020-05-20	13324.5	3997.34	2664.89	83991.9	30887.7	22301.2	1.39188e+07	4.35234e+06	3.52921e+06
49	2020-05-21	13579.3	4073.79	2715.86	87159.2	32210.1	23307.6	1.33756e+07	4.58463e+06	3.84009e+06
50	2020-05-22	13745.9	4123.76	2749.17	89895.6	33395.1	24222.6	1.28258e+07	4.80699e+06	4.16757e+06
51	2020-05-23	13820.1	4146.03	2764.02	92138.5	34417.5	25027.4	1.2273e+07	5.01644e+06	4.51092e+06
52	2020-05-24	13800.6	4140.19	2760.13	93835.5	35254.9	25705.2	1.17209e+07	5.21015e+06	4.86924e+06
53	2020-05-25	13688.8	4106.65	2737.77	94946.9	35888.4	26241	1.11734e+07	5.38555e+06	5.24139e+06
54	2020-05-26	13488.7	4046.6	2697.73	95447.8	36303.9	26623.3	1.06338e+07	5.54041e+06	5.62607e+06
55	2020-05-27	13206.4	3961.93	2641.29	95329.8	36492.6	26843.9	1.01056e+07	5.67292e+06	6.02182e+06
56	2020-05-28	12850.6	3855.17	2570.11	94601.1	36451.5	26898.5	9.59156e+06	5.78174e+06	6.42703e+06
57	2020-05-29	12430.9	3729.26	2486.17	93286.1	36183.4	26787.1	9.09432e+06	5.86599e+06	6.84001e+06
58	2020-05-30	11958.2	3587.46	2391.64	91424.2	35697	26513.9	8.61599e+06	5.92532e+06	7.25901e+06
59	2020-05-31	11443.8	3433.15	2288.77	89067.4	35006.4	26086.8	8.15824e+06	5.95984e+06	7.68224e+06
60	2020-06-01	10899	3269.69	2179.79	86277.5	34130.1	25517.4	7.72228e+06	5.97009e+06	8.10795e+06
61	2020-06-02	10334.3	3100.29	2066.86	83123.2	33090.2	24820.3	7.30891e+06	5.95703e+06	8.53438e+06
62	2020-06-03	9759.7	2927.91	1951.94	79676.4	31911.5	24012.1	6.91852e+06	5.92192e+06	8.95988e+06
63	2020-06-04	9183.95	2755.19	1836.79	76009.8	30620	23111.1	6.55116e+06	5.86628e+06	9.38288e+06
64	2020-06-05	8614.6	2584.38	1722.92	72193.5	29242.5	22136.3	6.20658e+06	5.79184e+06	9.8019e+06
65	2020-06-06	8057.93	2417.38	1611.59	68293.3	27804.7	21106.6	5.88426e+06	5.70046e+06	1.02156e+07
66	2020-06-07	7518.93	2255.68	1503.79	64368.4	26331.1	20040.3	5.58351e+06	5.59404e+06	1.06228e+07
67	2020-06-08	7001.43	2100.43	1400.29	60470.8	24844.1	18954.4	5.30345e+06	5.47452e+06	1.10224e+07
68	2020-06-09	6508.17	1952.45	1301.63	56644.7	23363.4	17864.4	5.04312e+06	5.34381e+06	1.14134e+07
69	2020-06-10	6040.94	1812.28	1208.19	52925.9	21906	16783.8	4.80148e+06	5.20375e+06	1.17951e+07
70	2020-06-11	5600.75	1680.22	1120.15	49342.7	20485.9	15724.1	4.57745e+06	5.05608e+06	1.21668e+07
71	2020-06-12	5187.91	1556.37	1037.58	45916	19114.4	14694.9	4.36994e+06	4.90245e+06	1.25279e+07
72	2020-06-13	4802.23	1440.67	960.445	42660.3	17799.9	13703.4	4.17785e+06	4.74436e+06	1.28781e+07
73	2020-06-14	4443.09	1332.93	888.617	39584.5	16548.4	12755.2	4.00013e+06	4.5832e+06	1.3217e+07
74	2020-06-15	4109.58	1232.87	821.915	36692.7	15363.9	11854.2	3.83574e+06	4.42022e+06	1.35444e+07
75	2020-06-16	3800.55	1140.17	760.111	33985	14248.4	11002.7	3.68372e+06	4.25651e+06	1.38601e+07
76	2020-06-17	3514.75	1054.42	702.95	31458.8	13202.4	10201.9	3.54313e+06	4.09306e+06	1.41641e+07
77	2020-06-18	3250.79	975.238	650.159	29108.9	12225.2	9451.75	3.4131e+06	3.93073e+06	1.44565e+07
78	2020-06-19	3007.3	902.189	601.459	26928.3	11315.1	8751.58	3.29281e+06	3.77026e+06	1.47373e+07
79	2020-06-20	2782.86	834.858	556.572	24908.9	10469.7	8099.96	3.18149e+06	3.61227e+06	1.50066e+07
80	2020-06-21	2576.11	772.834	515.223	23041.9	9686.18	7495.03	3.07845e+06	3.45729e+06	1.52646e+07
81	2020-06-22	2385.73	715.72	477.147	21318.1	8961.23	6934.6	2.98302e+06	3.30577e+06	1.55115e+07
82	2020-06-23	2210.46	663.139	442.092	19728	8291.44	6416.25	2.8946e+06	3.15806e+06	1.57477e+07
83	2020-06-24	2049.1	614.731	409.821	18262.4	7673.3	5937.45	2.81264e+06	3.01445e+06	1.59732e+07
84	2020-06-25	1900.54	570.161	380.107	16912.1	7103.29	5495.64	2.73661e+06	2.87516e+06	1.61886e+07
85	2020-06-26	1763.72	529.115	352.744	15668.5	6577.99	5088.27	2.66607e+06	2.74034e+06	1.63939e+07
86	2020-06-27	1637.68	491.304	327.536	14523.3	6094.05	4712.86	2.60056e+06	2.61011e+06	1.65897e+07
87	2020-06-28	1521.52	456.457	304.305	13468.8	5648.32	4367.01	2.5397e+06	2.48453e+06	1.67761e+07
88	2020-06-29	1414.43	424.328	282.885	12497.4	5237.79	4048.43	2.48312e+06	2.36364e+06	1.69536e+07
89	2020-06-30	1315.63	394.689	263.126	11602.6	4859.64	3754.98	2.4305e+06	2.24743e+06	1.71224e+07
90	2020-07-01	1224.44	367.331	244.887	10777.9	4511.25	3484.65	2.38152e+06	2.13588e+06	1.72829e+07
91	2020-07-02	1140.21	342.063	228.042	10017.6	4190.18	3235.54	2.33591e+06	2.02893e+06	1.74355e+07
92	2020-07-03	1062.37	318.711	212.474	9316.28	3894.16	3005.93	2.29341e+06	1.9265e+06	1.75804e+07
93	2020-07-04	990.388	297.116	198.078	8668.98	3621.11	2794.18	2.2538e+06	1.82851e+06	1.7718e+07
94	2020-07-05	923.774	277.132	184.755	8071.24	3369.13	2598.83	2.21685e+06	1.73485e+06	1.78486e+07
95	2020-07-06	862.089	258.627	172.418	7518.9	3136.45	2418.51	2.18236e+06	1.64542e+06	1.79725e+07
96	2020-07-07	804.928	241.478	160.986	7008.2	2921.48	2251.96	2.15017e+06	1.56008e+06	1.80901e+07
97	2020-07-08	751.924	225.577	150.385	6535.69	2722.72	2098.04	2.12009e+06	1.47873e+06	1.82015e+07
98	2020-07-09	702.742	210.823	140.548	6098.22	2538.86	1955.7	2.09198e+06	1.40121e+06	1.83071e+07
99	2020-07-10	657.076	197.123	131.415	5692.92	2368.65	1823.99	2.0657e+06	1.32741e+06	1.84072e+07
100	2020-07-11	614.647	184.394	122.929	5317.18	2210.98	1702.03	2.04111e+06	1.25718e+06	1.8502e+07
101	2020-07-12	575.199	172.56	115.04	4968.61	2064.83	1589.03	2.0181e+06	1.19039e+06	1.85918e+07
102	2020-07-13	538.501	161.55	107.7	4645.02	1929.26	1484.25	1.99656e+06	1.1269e+06	1.86769e+07
103	2020-07-14	504.34	151.302	100.868	4344.43	1803.43	1387.04	1.97639e+06	1.06658e+06	1.87573e+07
104	2020-07-15	472.521	141.756	94.5042	4065.03	1686.56	1296.79	1.95749e+06	1.0093e+06	1.88335e+07
105	2020-07-16	442.867	132.86	88.5733	3805.15	1577.95	1212.95	1.93978e+06	954920	1.89056e+07
106	2020-07-17	415.214	124.564	83.0429	3563.29	1476.93	1135.01	1.92317e+06	903320	1.89738e+07
107	2020-07-18	389.415	116.824	77.883	3338.06	1382.93	1062.5	1.90759e+06	854374	1.90384e+07
108	2020-07-19	365.331	109.599	73.0663	3128.19	1295.41	995.022	1.89298e+06	807960	1.90994e+07
109	2020-07-20	342.838	102.852	68.5677	2932.53	1213.87	932.175	1.87926e+06	763962	1.91571e+07
110	2020-07-21	321.82	96.5461	64.3641	2750.01	1137.85	873.609	1.86639e+06	722267	1.92117e+07
111	2020-07-22	302.172	90.6516	60.4344	2579.66	1066.96	819.004	1.8543e+06	682763	1.92633e+07
112	2020-07-23	283.795	85.1385	56.759	2420.59	1000.79	768.063	1.84295e+06	645346	1.9312e+07
113	2020-07-24	266.6	79.9801	53.3201	2271.97	939.016	720.515	1.83229e+06	609914	1.93581e+07
114	2020-07-25	250.505	75.1515	50.101	2133.06	881.308	676.112	1.82227e+06	576369	1.94017e+07
115	2020-07-26	235.433	70.6298	47.0865	2003.16	827.373	634.625	1.81285e+06	544617	1.94429e+07
116	2020-07-27	221.313	66.3939	44.2626	1881.64	776.942	595.845	1.804e+06	514568	1.94818e+07
117	2020-07-28	208.081	62.4244	41.6163	1767.9	729.767	559.578	1.79567e+06	486137	1.95185e+07
118	2020-07-29	195.677	58.7031	39.1354	1661.4	685.619	525.647	1.78785e+06	459240	1.95532e+07
119	2020-07-30	184.045	55.2135	36.809	1561.65	644.286	493.888	1.78049e+06	433799	1.9586e+07
120	2020-07-31	173.133	51.94	34.6267	1468.19	605.575	464.151	1.77356e+06	409738	1.9617e+07
121	2020-08-01	162.895	48.8684	32.5789	1380.58	569.305	436.295	1.76704e+06	386987	1.96463e+07
122	2020-08-02	153.284	45.9853	30.6569	1298.43	535.31	410.193	1.76091e+06	365476	1.96739e+07
123	2020-08-03	144.262	43.2785	28.8524	1221.38	503.437	385.726	1.75514e+06	345141	1.97e+07
124	2020-08-04	135.789	40.7366	27.1577	1149.08	473.544	362.782	1.74971e+06	325920	1.97247e+07
125	2020-08-05	127.83	38.3489	25.5659	1081.24	445.499	341.262	1.7446e+06	307753	1.9748e+07
126	2020-08-06	120.352	36.1055	24.0703	1017.54	419.18	321.069	1.73978e+06	290585	1.977e+07
127	2020-08-07	113.324	33.9972	22.6648	957.735	394.474	302.118	1.73525e+06	274362	1.97907e+07
128	2020-08-08	106.719	32.0156	21.3437	901.559	371.276	284.326	1.73098e+06	259033	1.98103e+07
129	2020-08-09	100.508	30.1525	20.1017	848.783	349.489	267.619	1.72696e+06	244551	1.98288e+07
130	2020-08-10	94.6688	28.4006	18.9338	799.19	329.021	251.926	1.72317e+06	230870	1.98463e+07
131	2020-08-11	89.1766	26.753	17.8353	752.578	309.789	237.183	1.71961e+06	217946	1.98628e+07
132	2020-08-12	84.0104	25.2031	16.8021	708.759	291.713	223.328	1.71625e+06	205739	1.98783e+07
133	2020-08-13	79.15	23.745	15.83	667.557	274.721	210.305	1.71308e+06	194210	1.9893e+07
134	2020-08-14	74.5766	22.373	14.9153	628.809	258.746	198.063	1.7101e+06	183321	1.99069e+07
135	2020-08-15	70.2726	21.0818	14.0545	592.364	243.722	186.552	1.70729e+06	173037	1.992e+07
136	2020-08-16	66.2217	19.8665	13.2443	558.077	229.591	175.726	1.70464e+06	163326	1.99324e+07
137	2020-08-17	62.4083	18.7225	12.4817	525.816	216.298	165.542	1.70214e+06	154156	1.9944e+07
138	2020-08-18	58.8182	17.6454	11.7636	495.458	203.791	155.962	1.69979e+06	145498	1.9955e+07
139	2020-08-19	55.4378	16.6313	11.0876	466.885	192.022	146.948	1.69757e+06	137323	1.99654e+07
140	2020-08-20	52.2546	15.6764	10.4509	439.99	180.945	138.465	1.69548e+06	129604	1.99752e+07
141	2020-08-21	49.2568	14.777	9.85136	414.67	170.519	130.481	1.69351e+06	122317	1.99845e+07
142	2020-08-22	46.4332	13.93	9.28665	390.831	160.704	122.966	1.69165e+06	115437	1.99932e+07
143	2020-08-23	43.7736	13.1321	8.75472	368.382	151.463	115.891	1.6899e+06	108943	2.00015e+07
144	2020-08-24	41.2681	12.3804	8.25362	347.242	142.762	109.229	1.68825e+06	102812	2.00093e+07
145	2020-08-25	38.9076	11.6723	7.78153	327.332	134.567	102.956	1.6867e+06	97024.5	2.00166e+07
146	2020-08-26	36.6836	11.0051	7.33673	308.578	126.85	97.0484	1.68523e+06	91561.5	2.00235e+07
147	2020-08-27	34.588	10.3764	6.91761	290.911	119.581	91.4843	1.68385e+06	86404.9	2.00301e+07
148	2020-08-28	32.6133	9.78399	6.52266	274.268	112.734	86.2434	1.68254e+06	81537.7	2.00362e+07
149	2020-08-29	30.7523	9.2257	6.15047	258.587	106.283	81.3063	1.68131e+06	76943.7	2.00421e+07
150	2020-08-30	28.9985	8.69954	5.79969	243.812	100.206	76.655	1.68015e+06	72607.6	2.00476e+07
151	2020-08-31	27.3454	8.20362	5.46908	229.889	94.4792	72.2728	1.67906e+06	68515.2	2.00527e+07
152	2020-09-01	25.7873	7.7362	5.15747	216.769	89.0833	68.1436	1.67803e+06	64652.7	2.00576e+07
153	2020-09-02	24.3187	7.2956	4.86373	204.404	83.9984	64.2526	1.67705e+06	61007.4	2.00623e+07
154	2020-09-03	22.9342	6.88026	4.58684	192.75	79.2064	60.5858	1.67614e+06	57567.1	2.00666e+07
155	2020-09-04	21.6291	6.48872	4.32581	181.765	74.69	57.1301	1.67527e+06	54320.3	2.00707e+07
156	2020-09-05	20.3987	6.1196	4.07973	171.412	70.4332	53.8731	1.67445e+06	51256.3	2.00746e+07
157	2020-09-06	19.2386	5.77159	3.84773	161.652	66.4208	50.8032	1.67368e+06	48364.6	2.00783e+07
158	2020-09-07	18.145	5.44349	3.62899	152.451	62.6386	47.9095	1.67296e+06	45635.8	2.00817e+07
159	2020-09-08	17.1138	5.13413	3.42275	143.778	59.0732	45.1818	1.67227e+06	43060.7	2.0085e+07
160	2020-09-09	16.1414	4.84243	3.22829	135.601	55.712	42.6104	1.67163e+06	40630.6	2.00881e+07
161	2020-09-10	15.2246	4.56739	3.04493	127.891	52.5432	40.1863	1.67102e+06	38337.4	2.0091e+07
162	2020-09-11	14.3601	4.30804	2.87202	120.622	49.5556	37.9008	1.67045e+06	36173.4	2.00937e+07
163	2020-09-12	13.5449	4.06347	2.70898	113.768	46.7388	35.7461	1.6699e+06	34131.4	2.00963e+07
164	2020-09-13	12.7761	3.83284	2.55523	107.306	44.083	33.7145	1.66939e+06	32204.5	2.00987e+07
165	2020-09-14	12.0512	3.61535	2.41023	101.212	41.5787	31.7989	1.66891e+06	30386.2	2.0101e+07
166	2020-09-15	11.3675	3.41024	2.27349	95.4658	39.2174	29.9926	1.66846e+06	28670.4	2.01032e+07
167	2020-09-16	10.7227	3.2168	2.14454	90.0471	36.9907	28.2894	1.66803e+06	27051.5	2.01052e+07
168	2020-09-17	10.1146	3.03437	2.02292	84.937	34.8909	26.6834	1.66762e+06	25523.8	2.01072e+07
169	2020-09-18	9.54107	2.86232	1.90821	80.118	32.9108	25.1688	1.66724e+06	24082.3	2.0109e+07
170	2020-09-19	9.00017	2.70005	1.80003	75.5732	31.0435	23.7406	1.66688e+06	22722.2	2.01107e+07
171	2020-09-20	8.49001	2.547	1.698	71.2871	29.2824	22.3937	1.66654e+06	21438.7	2.01123e+07
172	2020-09-21	8.00884	2.40265	1.60177	67.2448	27.6216	21.1234	1.66622e+06	20227.8	2.01139e+07
173	2020-09-22	7.555	2.2665	1.511	63.4323	26.0553	19.9254	1.66592e+06	19085.1	2.01153e+07
174	2020-09-23	7.12693	2.13808	1.42539	59.8366	24.578	18.7956	1.66563e+06	18007	2.01167e+07
175	2020-09-24	6.72317	2.01695	1.34463	56.4452	23.1847	17.73	1.66536e+06	16989.7	2.0118e+07
176	2020-09-25	6.34233	1.9027	1.26847	53.2465	21.8706	16.725	1.66511e+06	16029.8	2.01192e+07
177	2020-09-26	5.9831	1.79493	1.19662	50.2294	20.6312	15.777	1.66487e+06	15124.2	2.01203e+07
178	2020-09-27	5.64425	1.69328	1.12885	47.3836	19.4621	14.883	1.66465e+06	14269.6	2.01214e+07
179	2020-09-28	5.32462	1.59739	1.06492	44.6994	18.3595	14.0397	1.66443e+06	13463.4	2.01224e+07
180	2020-09-29	5.02313	1.50694	1.00463	42.1675	17.3194	13.2443	1.66423e+06	12702.6	2.01234e+07
181	2020-09-30	4.73872	1.42162	0.947745	39.7793	16.3384	12.494	1.66404e+06	11984.8	2.01243e+07
182	2020-10-01	4.47044	1.34113	0.894089	37.5266	15.413	11.7863	1.66386e+06	11307.6	2.01252e+07
183	2020-10-02	4.21737	1.26521	0.843475	35.4016	14.5401	11.1188	1.66369e+06	10668.6	2.0126e+07
184	2020-10-03	3.97865	1.19359	0.79573	33.3972	13.7168	10.4892	1.66354e+06	10065.7	2.01267e+07
185	2020-10-04	3.75345	1.12604	0.75069	31.5064	12.9401	9.89521	1.66339e+06	9496.87	2.01274e+07
186	2020-10-05	3.54101	1.0623	0.708203	29.7228	12.2075	9.33495	1.66324e+06	8960.16	2.01281e+07
187	2020-10-06	3.34061	1.00218	0.668122	28.0403	11.5164	8.80645	1.66311e+06	8453.78	2.01288e+07
188	2020-10-07	3.15156	0.945468	0.630312	26.4531	10.8645	8.30791	1.66298e+06	7976	2.01294e+07
189	2020-10-08	2.97322	0.891966	0.594644	24.9559	10.2495	7.83763	1.66287e+06	7525.21	2.01299e+07
190	2020-10-09	2.80498	0.841494	0.560996	23.5435	9.66939	7.39401	1.66275e+06	7099.9	2.01305e+07
191	2020-10-10	2.64627	0.79388	0.529254	22.2111	9.12214	6.97551	1.66265e+06	6698.61	2.0131e+07
192	2020-10-11	2.49654	0.748963	0.499308	20.9542	8.60589	6.58073	1.66255e+06	6320	2.01315e+07
193	2020-10-12	2.35529	0.706588	0.471059	19.7685	8.11888	6.20832	1.66245e+06	5962.78	2.01319e+07
194	2020-10-13	2.22204	0.666613	0.444409	18.6499	7.65946	5.857	1.66236e+06	5625.75	2.01323e+07
195	2020-10-14	2.09634	0.628901	0.419267	17.5947	7.22606	5.52557	1.66228e+06	5307.77	2.01327e+07
196	2020-10-15	1.97774	0.593323	0.395549	16.5992	6.8172	5.21292	1.6622e+06	5007.75	2.01331e+07
197	2020-10-16	1.86587	0.55976	0.373173	15.6601	6.43149	4.91797	1.66213e+06	4724.69	2.01335e+07
198	2020-10-17	1.76032	0.528096	0.352064	14.7741	6.06762	4.63972	1.66206e+06	4457.62	2.01338e+07
199	2020-10-18	1.66075	0.498224	0.332149	13.9383	5.72435	4.37723	1.66199e+06	4205.65	2.01341e+07
200	2020-10-19	1.56681	0.470042	0.313362	13.1499	5.40051	4.12959	1.66193e+06	3967.92	2.01344e+07
201	2020-10-20				12.406	5.095	3.89598	1.66187e+06	3743.62	2.01347e+07
202	2020-10-21				11.7042	4.80679	3.67558	1.66181e+06	3532.01	2.0135e+07
203	2020-10-22				11.0422	4.53488	3.46767	1.66176e+06	3332.35	2.01352e+07
204	2020-10-23				10.4176	4.27837	3.27151	1.66171e+06	3143.97	2.01355e+07
205	2020-10-24				9.82839	4.03637	3.08646	1.66166e+06	2966.25	2.01357e+07
206	2020-10-25				9.2725	3.80807	2.91189	1.66162e+06	2798.57	2.01359e+07
207	2020-10-26				8.74806	3.59268	2.74719	1.66158e+06	2640.36	2.01361e+07
