# Supplementary material for: Projected impact of COVID-19 mitigation strategies on hospital services in the Mexico City Metropolitan Area
Source: PLoS One. 2020 Nov 9;15(11):e0241954. doi: 10.1371/journal.pone.0241954 (PMC7652345; doi:10.1371/journal.pone.0241954)
Supplement: S3 Dataset — (XLSX) [file pone.0241954.s003.xlsx]

## Sheet: 60% Mitigation
Projections with 60% mitigation modeled on April 2, 2020
Day	Date	Hospitalizations (daily)	Intensive Care (daily)	Ventilator (daily)	Hospitalizations (cumulative)	Intensive Care (cumulative)	Ventilator (cumulative)	Susceptible	Infected	Recovered
-24	2020-03-09	0	0	0	0	0	0	21800282	40	0
-23	2020-03-10	0.390936	0.117281	0.0781873	0.390936	0.117281	0.0781873	2.18003e+07	52.7803	2.85714
-22	2020-03-11	0.515843	0.154753	0.103169	0.90678	0.272034	0.181356	2.18002e+07	69.644	6.62717
-21	2020-03-12	0.680659	0.204198	0.136132	1.58744	0.476232	0.317488	2.18002e+07	91.8958	11.6017
-20	2020-03-13	0.898133	0.26944	0.179627	2.48557	0.745671	0.497114	2.18002e+07	121.257	18.1657
-19	2020-03-14	1.18509	0.355527	0.237018	3.67066	1.1012	0.734132	2.18001e+07	160	26.8269
-18	2020-03-15	1.56373	0.469119	0.312746	5.23439	1.57032	1.04688	2.18001e+07	211.12	38.2555
-17	2020-03-16	2.06335	0.619004	0.412669	7.29774	2.18932	1.45955	2.18e+07	278.574	53.3355
-16	2020-03-17	2.72258	0.816775	0.544516	9.62938	3.0061	2.00406	2.17999e+07	367.579	73.2336
-15	2020-03-18	3.59244	1.07773	0.718487	12.706	4.08383	2.72255	2.17997e+07	485.021	99.4893
-14	2020-03-19	4.74019	1.42206	0.948038	16.7655	5.3886	3.67059	2.17995e+07	639.984	134.134
-13	2020-03-20	6.25462	1.87639	1.25092	22.122	7.11024	4.84333	2.17993e+07	844.456	179.847
-12	2020-03-21	8.25284	2.47585	1.65057	29.1897	9.38189	6.39073	2.1799e+07	1114.25	240.165
-11	2020-03-22	10.8894	3.26681	2.17788	38.5154	12.3793	8.43247	2.17985e+07	1470.24	319.754
-10	2020-03-23	14.3681	4.31042	2.87362	50.8201	16.3342	11.1265	2.1798e+07	1939.94	424.771
-9	2020-03-24	18.9578	5.68735	3.79157	67.0554	21.5524	14.681	2.17972e+07	2559.69	563.339
-8	2020-03-25	25.0134	7.50401	5.00267	88.4763	28.4374	19.3709	2.17962e+07	3377.39	746.174
-7	2020-03-26	33.0024	9.90073	6.60049	116.739	37.5214	25.5588	2.17949e+07	4456.24	987.416
-6	2020-03-27	43.5419	13.0626	8.70838	154.026	49.5062	33.7226	2.17931e+07	5879.62	1305.72
-5	2020-03-28	57.4451	17.2335	11.489	203.218	65.3177	44.4932	2.17908e+07	7757.45	1725.69
-4	2020-03-29	75.7839	22.7352	15.1568	268.113	86.1765	58.7019	2.17878e+07	10234.7	2279.8
-3	2020-03-30	99.9707	29.9912	19.9941	353.715	113.692	77.4451	2.17838e+07	13502.5	3010.85
-2	2020-03-31	131.866	39.5597	26.3731	466.623	149.985	102.168	2.17785e+07	17812.6	3975.31
-1	2020-04-01	173.917	52.175	34.7833	615.526	197.849	134.773	2.17716e+07	23497	5247.64
0	2020-04-02	229.343	68.803	45.8686	811.867	260.965	177.768	2.17624e+07	30992.3	6926
1	2020-04-03	120.95	36.285	24.19	889.275	289.746	198.167	2.17576e+07	33616.6	9139.73
2	2020-04-04	131.162	39.3486	26.2324	962.992	319.194	219.396	2.17523e+07	36461.9	11540.9
3	2020-04-05	142.229	42.6688	28.4459	1029.44	348.8	241.242	2.17466e+07	39546.7	14145.3
4	2020-04-06	154.222	46.2665	30.8444	1083.69	377.833	263.378	2.17405e+07	42890.8	16970.1
5	2020-04-07	167.216	50.1647	33.4431	1119.04	405.262	285.332	2.17338e+07	46515.8	20033.7
6	2020-04-08	181.292	54.3877	36.2585	1126.41	429.659	306.433	2.17265e+07	50444.9	23356.3
7	2020-04-09	196.54	58.9621	39.308	1093.61	449.061	325.747	2.17187e+07	54703.3	26959.5
8	2020-04-10	213.054	63.9163	42.6109	1185.72	460.803	341.985	2.17101e+07	59318.1	30866.9
9	2020-04-11	230.937	69.2812	46.1874	1285.49	461.281	353.389	2.17009e+07	64318.6	35103.9
10	2020-04-12	250.299	75.0896	50.0597	1393.56	500.085	357.58	2.16909e+07	69736.3	39698.1
11	2020-04-13	271.257	81.377	54.2513	1510.59	542.114	387.642	2.168e+07	75605.4	44679.2
12	2020-04-14	293.939	88.1817	58.7878	1637.32	587.627	420.197	2.16683e+07	81962.6	50079.6
13	2020-04-15	318.482	95.5445	63.6963	1774.51	636.905	455.447	2.16555e+07	88847.4	55934.1
14	2020-04-16	345.031	103.509	69.0062	1923	690.249	493.609	2.16417e+07	96302.4	62280.3
15	2020-04-17	373.743	112.123	74.7486	2083.69	747.984	534.915	2.16268e+07	104373	69159.1
16	2020-04-18	404.786	121.436	80.9573	2257.54	810.458	579.614	2.16106e+07	113110	76614.3
17	2020-04-19	438.339	131.502	87.6678	2445.58	878.044	627.973	2.15931e+07	122564	84693.6
18	2020-04-20	474.593	142.378	94.9185	2648.91	951.14	680.281	2.15741e+07	132793	93448.1
19	2020-04-21	513.75	154.125	102.75	2868.72	1030.18	736.844	2.15535e+07	143858	102933
20	2020-04-22	556.027	166.808	111.205	3106.27	1115.61	797.989	2.15313e+07	155823	113209
21	2020-04-23	601.654	180.496	120.331	3362.89	1207.92	864.069	2.15072e+07	168759	124339
22	2020-04-24	650.873	195.262	130.175	3640.02	1307.64	935.455	2.14812e+07	182740	136393
23	2020-04-25	703.94	211.182	140.788	3939.18	1415.31	1012.55	2.1453e+07	197845	149446
24	2020-04-26	761.127	228.338	152.225	4261.96	1531.53	1095.77	2.14226e+07	214158	163578
25	2020-04-27	822.717	246.815	164.543	4610.09	1656.91	1185.56	2.13897e+07	231770	178875
26	2020-04-28	889.006	266.702	177.801	4985.34	1792.11	1282.41	2.13541e+07	250775	195430
27	2020-04-29	960.306	288.092	192.061	5389.62	1937.82	1386.8	2.13157e+07	271275	213342
28	2020-04-30	1036.94	311.082	207.388	5824.91	2094.78	1499.27	2.12742e+07	293375	232719
29	2020-05-01	1119.24	335.771	223.847	6293.27	2263.74	1620.37	2.12295e+07	317190	253675
30	2020-05-02	1207.54	362.262	241.508	6796.87	2445.51	1750.67	2.11812e+07	342835	276331
31	2020-05-03	1302.2	390.661	260.441	7337.95	2640.9	1890.78	2.11291e+07	370435	300819
32	2020-05-04	1403.58	421.073	280.715	7918.81	2850.8	2041.32	2.10729e+07	400118	327279
33	2020-05-05	1512.02	453.606	302.404	8541.82	3076.06	2202.93	2.10124e+07	432019	355859
34	2020-05-06	1627.88	488.365	325.577	9209.4	3317.61	2376.29	2.09473e+07	466276	386717
35	2020-05-07	1751.52	525.457	350.304	9923.98	3576.37	2562.05	2.08773e+07	503031	420023
36	2020-05-08	1883.27	564.981	376.654	10688	3853.26	2760.9	2.08019e+07	542431	455953
37	2020-05-09	2023.45	607.035	404.69	11503.9	4149.21	2973.53	2.0721e+07	584624	494699
38	2020-05-10	2172.36	651.708	434.472	12374.1	4465.15	3200.61	2.06341e+07	629760	536457
39	2020-05-11	2330.26	699.078	466.052	13300.8	4801.96	3442.82	2.05409e+07	677987	581440
40	2020-05-12	2497.38	749.215	499.477	14286.1	5160.52	3700.79	2.0441e+07	729455	629868
41	2020-05-13	2673.9	802.169	534.78	15332.1	5541.61	3975.13	2.0334e+07	784307	681972
42	2020-05-14	2859.92	857.976	571.984	16440.5	5945.99	4266.39	2.02196e+07	842682	737994
43	2020-05-15	3055.49	916.648	611.099	17612.8	6374.27	4575.09	2.00974e+07	904710	798185
44	2020-05-16	3260.57	978.172	652.115	18849.9	6826.98	4901.63	1.9967e+07	970511	862808
45	2020-05-17	3475.02	1042.51	695.004	20152.5	7304.51	5246.33	1.9828e+07	1.04019e+06	932130
46	2020-05-18	3698.58	1109.58	739.717	21520.9	7807.05	5609.39	1.96801e+07	1.11383e+06	1.00643e+06
47	2020-05-19	3930.89	1179.27	786.178	22954.4	8334.61	5990.88	1.95228e+07	1.19151e+06	1.08599e+06
48	2020-05-20	4171.42	1251.43	834.285	24451.9	8886.96	6390.69	1.9356e+07	1.27326e+06	1.1711e+06
49	2020-05-21	4419.53	1325.86	883.905	26011.5	9463.6	6808.54	1.91792e+07	1.35909e+06	1.26204e+06
50	2020-05-22	4674.37	1402.31	934.875	27630.4	10063.7	7243.94	1.89922e+07	1.44899e+06	1.35912e+06
51	2020-05-23	4934.97	1480.49	986.995	29304.8	10686.3	7696.16	1.87948e+07	1.54289e+06	1.46262e+06
52	2020-05-24	5200.16	1560.05	1040.03	31029.9	11329.7	8164.2	1.85868e+07	1.64069e+06	1.57283e+06
53	2020-05-25	5468.59	1640.58	1093.72	32799.9	11992.1	8646.82	1.83681e+07	1.74224e+06	1.69002e+06
54	2020-05-26	5738.73	1721.62	1147.75	34607.8	12671.2	9142.45	1.81385e+07	1.84734e+06	1.81446e+06
55	2020-05-27	6008.88	1802.66	1201.78	36445.2	13364.3	9649.23	1.78982e+07	1.95575e+06	1.94642e+06
56	2020-05-28	6277.18	1883.16	1255.44	38302.9	14068.2	10164.9	1.76471e+07	2.06714e+06	2.08611e+06
57	2020-05-29	6541.63	1962.49	1308.33	40170.1	14779.2	10687.1	1.73854e+07	2.18115e+06	2.23377e+06
58	2020-05-30	6800.09	2040.03	1360.02	42035.3	15493.4	11212.8	1.71134e+07	2.29736e+06	2.38956e+06
59	2020-05-31	7050.32	2115.1	1410.06	43885.4	16206.2	11739	1.68314e+07	2.41527e+06	2.55366e+06
60	2020-06-01	7290.05	2187.01	1458.01	45706.9	16912.7	12262.1	1.65398e+07	2.53436e+06	2.72618e+06
61	2020-06-02	7516.95	2255.08	1503.39	47485.1	17607.7	12778.5	1.62391e+07	2.65401e+06	2.90721e+06
62	2020-06-03	7728.74	2318.62	1545.75	49205	18285.8	13284.2	1.593e+07	2.77359e+06	3.09678e+06
63	2020-06-04	7923.19	2376.96	1584.64	50851	18941.1	13775.2	1.5613e+07	2.8924e+06	3.29489e+06
64	2020-06-05	8098.22	2429.47	1619.64	52407.6	19567.9	14247	1.52891e+07	3.00973e+06	3.50149e+06
65	2020-06-06	8251.89	2475.57	1650.38	53859.4	20160.3	14695.7	1.4959e+07	3.12482e+06	3.71647e+06
66	2020-06-07	8382.49	2514.75	1676.5	55191.5	20712.6	15116.7	1.46237e+07	3.23692e+06	3.93967e+06
67	2020-06-08	8488.57	2546.57	1697.71	56390	21219.1	15506.1	1.42842e+07	3.34526e+06	4.17088e+06
68	2020-06-09	8568.97	2570.69	1713.79	57442.1	21674.7	15859.9	1.39414e+07	3.44907e+06	4.40983e+06
69	2020-06-10	8622.89	2586.87	1724.58	58336.2	22074.6	16174.4	1.35965e+07	3.54762e+06	4.65619e+06
70	2020-06-11	8649.85	2594.96	1729.97	59062.9	22414.4	16446.4	1.32505e+07	3.64021e+06	4.90959e+06
71	2020-06-12	8649.76	2594.93	1729.95	59614.4	22690.8	16672.9	1.29045e+07	3.72619e+06	5.16961e+06
72	2020-06-13	8622.85	2586.86	1724.57	59985.4	22900.6	16851.7	1.25596e+07	3.80495e+06	5.43576e+06
73	2020-06-14	8569.76	2570.93	1713.95	60172.7	23042.1	16981.1	1.22168e+07	3.87596e+06	5.70755e+06
74	2020-06-15	8491.43	2547.43	1698.29	60175.5	23114	17059.7	1.18772e+07	3.93876e+06	5.9844e+06
75	2020-06-16	8389.12	2516.73	1677.82	59995.7	23116	17087.1	1.15416e+07	3.99298e+06	6.26574e+06
76	2020-06-17	8264.33	2479.3	1652.87	59637.1	23048.7	17063.5	1.1211e+07	4.03834e+06	6.55095e+06
77	2020-06-18	8118.82	2435.64	1623.76	59106.1	22913.6	16989.6	1.08863e+07	4.07464e+06	6.83941e+06
78	2020-06-19	7954.5	2386.35	1590.9	58410.8	22713.1	16866.7	1.05681e+07	4.10178e+06	7.13045e+06
79	2020-06-20	7773.43	2332.03	1554.69	57561.4	22450.2	16696.8	1.02572e+07	4.11973e+06	7.42344e+06
80	2020-06-21	7577.74	2273.32	1515.55	56569.4	22128.6	16482.3	9.95405e+06	4.12857e+06	7.7177e+06
81	2020-06-22	7369.6	2210.88	1473.92	55447.5	21752.6	16226.3	9.65926e+06	4.12846e+06	8.0126e+06
82	2020-06-23	7151.15	2145.35	1430.23	54209.6	21327	15932	9.37322e+06	4.11962e+06	8.30749e+06
83	2020-06-24	6924.52	2077.35	1384.9	52869.8	20857	15602.9	9.09624e+06	4.10234e+06	8.60175e+06
84	2020-06-25	6691.71	2007.51	1338.34	51442.7	20347.7	15243	8.82857e+06	4.07698e+06	8.89477e+06
85	2020-06-26	6454.66	1936.4	1290.93	49942.8	19804.8	14856.1	8.57038e+06	4.04396e+06	9.18599e+06
86	2020-06-27	6215.14	1864.54	1243.03	48384.5	19233.7	14446.3	8.32178e+06	4.00371e+06	9.47484e+06
87	2020-06-28	5974.79	1792.44	1194.96	46781.6	18639.8	14017.4	8.08278e+06	3.95672e+06	9.76082e+06
88	2020-06-29	5735.09	1720.53	1147.02	45147.1	18028.3	13573.6	7.85338e+06	3.9035e+06	1.00434e+07
89	2020-06-30	5497.37	1649.21	1099.47	43493.3	17404.2	13118.4	7.63349e+06	3.84457e+06	1.03223e+07
90	2020-07-01	5262.78	1578.83	1052.56	41831.5	16772.2	12655.4	7.42297e+06	3.78047e+06	1.05969e+07
91	2020-07-02	5032.32	1509.7	1006.46	40172.1	16136.5	12187.9	7.22168e+06	3.71173e+06	1.08669e+07
92	2020-07-03	4806.83	1442.05	961.366	38524.3	15501.2	11719	7.02941e+06	3.63888e+06	1.1132e+07
93	2020-07-04	4587.02	1376.11	917.404	36896.2	14869.8	11251.5	6.84593e+06	3.56244e+06	1.1392e+07
94	2020-07-05	4373.45	1312.03	874.69	35294.9	14245.4	10787.9	6.67099e+06	3.48292e+06	1.16464e+07
95	2020-07-06	4166.56	1249.97	833.312	33726.3	13630.9	10330.3	6.50433e+06	3.4008e+06	1.18952e+07
96	2020-07-07	3966.69	1190.01	793.337	32195.6	13028.4	9880.58	6.34566e+06	3.31656e+06	1.21381e+07
97	2020-07-08	3774.05	1132.22	754.811	30706.9	12440.1	9440.43	6.1947e+06	3.23062e+06	1.2375e+07
98	2020-07-09	3588.81	1076.64	717.761	29263.4	11867.6	9011.18	6.05115e+06	3.14341e+06	1.26058e+07
99	2020-07-10	3411.01	1023.3	682.202	27867.6	11312	8593.9	5.9147e+06	3.05533e+06	1.28303e+07
100	2020-07-11	3240.67	972.2	648.134	26521.2	10774.5	8189.48	5.78508e+06	2.96671e+06	1.30485e+07
101	2020-07-12	3077.72	923.316	615.544	25225.5	10255.8	7798.56	5.66197e+06	2.87791e+06	1.32604e+07
102	2020-07-13	2922.06	876.619	584.413	23981	9756.31	7421.61	5.54509e+06	2.78923e+06	1.3466e+07
103	2020-07-14	2773.56	832.067	554.711	22787.9	9276.34	7058.92	5.43414e+06	2.70094e+06	1.36652e+07
104	2020-07-15	2632.03	789.609	526.406	21645.9	8815.98	6710.63	5.32886e+06	2.6133e+06	1.38582e+07
105	2020-07-16	2497.28	749.185	499.457	20554.3	8375.16	6376.78	5.22897e+06	2.52653e+06	1.40448e+07
106	2020-07-17	2369.11	710.732	473.821	19512.4	7953.67	6057.26	5.13421e+06	2.44083e+06	1.42253e+07
107	2020-07-18	2247.26	674.179	449.453	18519	7551.21	5751.9	5.04432e+06	2.35637e+06	1.43996e+07
108	2020-07-19	2131.52	639.457	426.305	17572.8	7167.36	5460.45	4.95906e+06	2.27332e+06	1.45679e+07
109	2020-07-20	2021.64	606.492	404.328	16672.4	6801.66	5182.57	4.87819e+06	2.19181e+06	1.47303e+07
110	2020-07-21	1917.37	575.21	383.473	15816.2	6453.55	4917.91	4.8015e+06	2.11194e+06	1.48869e+07
111	2020-07-22	1818.46	545.537	363.691	15002.6	6122.47	4666.06	4.72876e+06	2.03383e+06	1.50377e+07
112	2020-07-23	1724.67	517.4	344.933	14230	5807.8	4426.58	4.65977e+06	1.95754e+06	1.5183e+07
113	2020-07-24	1635.76	490.728	327.152	13496.7	5508.92	4199.02	4.59434e+06	1.88315e+06	1.53228e+07
114	2020-07-25	1551.5	465.45	310.3	12800.9	5225.18	3982.91	4.53228e+06	1.8107e+06	1.54573e+07
115	2020-07-26	1471.66	441.497	294.331	12141	4955.95	3777.79	4.47341e+06	1.74023e+06	1.55867e+07
116	2020-07-27	1396.01	418.804	279.202	11515.4	4700.57	3583.17	4.41757e+06	1.67177e+06	1.5711e+07
117	2020-07-28	1324.35	397.306	264.87	10922.4	4458.42	3398.59	4.3646e+06	1.60533e+06	1.58304e+07
118	2020-07-29	1256.47	376.941	251.294	10360.4	4228.87	3223.58	4.31434e+06	1.54092e+06	1.59451e+07
119	2020-07-30	1192.17	357.652	238.434	9827.92	4011.31	3057.68	4.26665e+06	1.47854e+06	1.60551e+07
120	2020-07-31	1131.27	339.38	226.253	9323.43	3805.16	2900.46	4.2214e+06	1.41818e+06	1.61607e+07
121	2020-08-01	1073.58	322.073	214.715	8845.51	3609.83	2751.49	4.17846e+06	1.35983e+06	1.6262e+07
122	2020-08-02	1018.93	305.679	203.786	8392.78	3424.78	2610.34	4.1377e+06	1.30345e+06	1.63592e+07
123	2020-08-03	967.161	290.148	193.432	7963.93	3249.48	2476.62	4.09902e+06	1.24904e+06	1.64523e+07
124	2020-08-04	918.118	275.436	183.624	7557.69	3083.42	2349.94	4.06229e+06	1.19654e+06	1.65415e+07
125	2020-08-05	871.653	261.496	174.331	7172.88	2926.11	2229.94	4.02743e+06	1.14594e+06	1.6627e+07
126	2020-08-06	827.627	248.288	165.525	6808.33	2777.09	2116.27	3.99432e+06	1.09719e+06	1.67088e+07
127	2020-08-07	785.906	235.772	157.181	6462.97	2635.92	2008.58	3.96288e+06	1.05026e+06	1.67872e+07
128	2020-08-08	746.367	223.91	149.273	6135.76	2502.18	1906.56	3.93303e+06	1.0051e+06	1.68622e+07
129	2020-08-09	708.89	212.667	141.778	5825.72	2375.47	1809.9	3.90467e+06	961659	1.6934e+07
130	2020-08-10	673.364	202.009	134.673	5531.93	2255.4	1718.32	3.87774e+06	919904	1.70027e+07
131	2020-08-11	639.683	191.905	127.937	5253.49	2141.63	1631.54	3.85215e+06	879783	1.70684e+07
132	2020-08-12	607.748	182.324	121.55	4989.58	2033.81	1549.3	3.82784e+06	841252	1.71312e+07
133	2020-08-13	577.463	173.239	115.493	4739.42	1931.61	1471.36	3.80474e+06	804261	1.71913e+07
134	2020-08-14	548.74	164.622	109.748	4502.25	1834.74	1397.49	3.78279e+06	768763	1.72488e+07
135	2020-08-15	521.494	156.448	104.299	4277.38	1742.9	1327.46	3.76193e+06	734711	1.73037e+07
136	2020-08-16	495.647	148.694	99.1293	4064.14	1655.82	1261.06	3.74211e+06	702058	1.73562e+07
137	2020-08-17	471.122	141.337	94.2244	3861.9	1573.25	1198.1	3.72326e+06	670756	1.74063e+07
138	2020-08-18	447.85	134.355	89.5699	3670.06	1494.93	1138.4	3.70535e+06	640759	1.74542e+07
139	2020-08-19	425.763	127.729	85.1526	3488.08	1420.65	1081.77	3.68832e+06	612021	1.75e+07
140	2020-08-20	404.798	121.439	80.9597	3315.41	1350.19	1028.06	3.67213e+06	584497	1.75437e+07
141	2020-08-21	384.897	115.469	76.9793	3151.57	1283.33	977.104	3.65673e+06	558143	1.75854e+07
142	2020-08-22	366.001	109.8	73.2002	2996.08	1219.89	928.755	3.64209e+06	532916	1.76253e+07
143	2020-08-23	348.059	104.418	69.6119	2848.49	1159.69	882.874	3.62817e+06	508773	1.76634e+07
144	2020-08-24	331.021	99.3062	66.2042	2708.39	1102.55	839.33	3.61493e+06	485672	1.76997e+07
145	2020-08-25	314.838	94.4514	62.9676	2575.38	1048.3	797.999	3.60233e+06	463575	1.77344e+07
146	2020-08-26	299.467	89.84	59.8933	2449.08	996.808	758.763	3.59036e+06	442441	1.77675e+07
147	2020-08-27	284.864	85.4591	56.9728	2329.15	947.912	721.511	3.57896e+06	422233	1.77991e+07
148	2020-08-28	270.99	81.297	54.198	2215.24	901.48	686.139	3.56812e+06	402913	1.78293e+07
149	2020-08-29	257.807	77.3422	51.5614	2107.05	857.383	652.548	3.55781e+06	384446	1.78581e+07
150	2020-08-30	245.28	73.584	49.056	2004.27	815.498	620.645	3.548e+06	366797	1.78855e+07
151	2020-08-31	233.374	70.0122	46.6748	1906.62	775.71	590.34	3.53866e+06	349932	1.79117e+07
152	2020-09-01	222.058	66.6174	44.4116	1813.84	737.91	561.552	3.52978e+06	333819	1.79367e+07
153	2020-09-02	211.302	63.3905	42.2603	1725.67	701.994	534.2	3.52133e+06	318427	1.79606e+07
154	2020-09-03	201.076	60.3228	40.2152	1641.89	667.865	508.211	3.51329e+06	303725	1.79833e+07
155	2020-09-04	191.354	57.4063	38.2709	1562.25	635.432	483.514	3.50563e+06	289685	1.8005e+07
156	2020-09-05	182.111	54.6333	36.4222	1486.56	604.606	460.043	3.49835e+06	276277	1.80257e+07
157	2020-09-06	173.321	51.9964	34.6643	1414.6	575.305	437.735	3.49141e+06	263476	1.80454e+07
158	2020-09-07	164.963	49.4889	32.9926	1346.19	547.452	416.529	3.48482e+06	251255	1.80643e+07
159	2020-09-08	157.014	47.1042	31.4028	1281.14	520.972	396.371	3.47854e+06	239589	1.80822e+07
160	2020-09-09	149.454	44.8361	29.8907	1219.29	495.796	377.205	3.47256e+06	228453	1.80993e+07
161	2020-09-10	142.263	42.6788	28.4525	1160.48	471.857	358.983	3.46687e+06	217826	1.81156e+07
162	2020-09-11	135.422	40.6267	27.0845	1104.55	449.094	341.656	3.46145e+06	207684	1.81312e+07
163	2020-09-12	128.915	38.6746	25.7831	1051.35	427.445	325.179	3.45629e+06	198006	1.8146e+07
164	2020-09-13	122.725	36.8174	24.545	1000.76	406.856	309.509	3.45138e+06	188771	1.81602e+07
165	2020-09-14	116.835	35.0506	23.367	952.628	387.274	294.605	3.44671e+06	179961	1.81736e+07
166	2020-09-15	111.231	33.3694	22.2463	906.846	368.647	280.429	3.44226e+06	171556	1.81865e+07
167	2020-09-16	105.9	31.7699	21.1799	863.291	350.928	266.944	3.43803e+06	163538	1.81988e+07
168	2020-09-17	100.826	30.2478	20.1652	821.855	334.071	254.117	3.43399e+06	155890	1.82104e+07
169	2020-09-18	95.9978	28.7993	19.1996	782.43	318.035	241.914	3.43015e+06	148595	1.82216e+07
170	2020-09-19	91.4031	27.4209	18.2806	744.918	302.777	230.304	3.4265e+06	141637	1.82322e+07
171	2020-09-20	87.0304	26.1091	17.4061	709.223	288.259	219.257	3.42302e+06	135001	1.82423e+07
172	2020-09-21	82.8687	24.8606	16.5737	675.257	274.445	208.746	3.4197e+06	128673	1.82519e+07
173	2020-09-22	78.9078	23.6723	15.7816	642.933	261.3	198.745	3.41654e+06	122638	1.82611e+07
174	2020-09-23	75.1377	22.5413	15.0275	612.171	248.791	189.228	3.41354e+06	116884	1.82699e+07
175	2020-09-24	71.5491	21.4647	14.3098	582.894	236.886	180.17	3.41068e+06	111397	1.82782e+07
176	2020-09-25	68.1332	20.44	13.6266	555.03	225.556	171.551	3.40795e+06	106166	1.82862e+07
177	2020-09-26	64.8815	19.4645	12.9763	528.508	214.773	163.347	3.40536e+06	101178	1.82938e+07
178	2020-09-27	61.7861	18.5358	12.3572	503.264	204.509	155.539	3.40288e+06	96422	1.8301e+07
179	2020-09-28	58.8393	17.6518	11.7679	479.235	194.74	148.107	3.40053e+06	91888.3	1.83079e+07
180	2020-09-29	56.0339	16.8102	11.2068	456.361	185.441	141.034	3.39829e+06	87566.2	1.83145e+07
181	2020-09-30	53.3631	16.0089	10.6726	434.586	176.589	134.3	3.39616e+06	83446	1.83207e+07
182	2020-10-01	50.8203	15.2461	10.1641	413.857	168.163	127.89	3.39412e+06	79518.4	1.83267e+07
183	2020-10-02	48.3993	14.5198	9.67986	394.124	160.142	121.789	3.39219e+06	75774.5	1.83324e+07
184	2020-10-03	46.0942	13.8283	9.21885	375.336	152.505	115.98	3.39034e+06	72205.8	1.83378e+07
185	2020-10-04	43.8995	13.1699	8.7799	357.45	145.235	110.45	3.38859e+06	68804.2	1.83429e+07
186	2020-10-05	41.8098	12.5429	8.36195	340.42	138.314	105.185	3.38691e+06	65562	1.83478e+07
187	2020-10-06	39.8199	11.946	7.96399	324.206	131.724	100.173	3.38532e+06	62471.8	1.83525e+07
188	2020-10-07	37.9252	11.3776	7.58504	308.768	125.45	95.4009	3.3838e+06	59526.5	1.8357e+07
189	2020-10-08	36.121	10.8363	7.2242	294.069	119.476	90.8573	3.38236e+06	56719.5	1.83612e+07
190	2020-10-09	34.403	10.3209	6.8806	280.073	113.788	86.5311	3.38098e+06	54044.2	1.83653e+07
191	2020-10-10	32.767	9.83009	6.5534	266.745	108.372	82.4119	3.37967e+06	51494.6	1.83692e+07
192	2020-10-11	31.209	9.36271	6.24181	254.055	103.215	78.4896	3.37842e+06	49064.8	1.83728e+07
193	2020-10-12	29.7254	8.91763	5.94509	241.971	98.304	74.7548	3.37724e+06	46749.2	1.83763e+07
194	2020-10-13	28.3126	8.49377	5.66251	230.463	93.6279	71.1985	3.3761e+06	44542.4	1.83797e+07
195	2020-10-14	26.9671	8.09012	5.39341	219.505	89.1751	67.812	3.37502e+06	42439.5	1.83829e+07
196	2020-10-15	25.6857	7.70571	5.13714	209.07	84.9348	64.5872	3.374e+06	40435.5	1.83859e+07
197	2020-10-16	24.4654	7.33962	4.89308	199.132	80.8969	61.5163	3.37302e+06	38525.9	1.83888e+07
198	2020-10-17	23.3032	6.99096	4.66064	189.668	77.0515	58.5919	3.37209e+06	36706.2	1.83915e+07
199	2020-10-18	22.1964	6.65891	4.43928	180.656	73.3895	55.8069	3.3712e+06	34972.2	1.83942e+07
200	2020-10-19	21.1422	6.34267	4.22845	172.073	69.9021	53.1548	3.37035e+06	33319.9	1.83966e+07
201	2020-10-20	20.1383	6.04149	4.02766	163.898	66.5809	50.6291	3.36955e+06	31745.4	1.8399e+07
202	2020-10-21	19.1821	5.75463	3.83642	156.113	63.4179	48.2237	3.36878e+06	30245.1	1.84013e+07
203	2020-10-22	18.2714	5.48143	3.65429	148.699	60.4055	45.9329	3.36805e+06	28815.6	1.84035e+07
204	2020-10-23	17.4041	5.22122	3.48081	141.638	57.5366	43.7512	3.36735e+06	27453.5	1.84055e+07
205	2020-10-24	16.578	4.97339	3.31559	134.912	54.8043	41.6734	3.36669e+06	26155.7	1.84075e+07
206	2020-10-25	15.7911	4.73734	3.15823	128.507	52.202	39.6944	3.36606e+06	24919.1	1.84093e+07
207	2020-10-26	15.0417	4.51252	3.00834	122.407	49.7236	37.8097	3.36546e+06	23740.8	1.84111e+07
