# Supplementary material for: Projected impact of COVID-19 mitigation strategies on hospital services in the Mexico City Metropolitan Area
Source: PLoS One. 2020 Nov 9;15(11):e0241954. doi: 10.1371/journal.pone.0241954 (PMC7652345; doi:10.1371/journal.pone.0241954)
Supplement: S4 Dataset — (CSV) [file pone.0241954.s004.csv]

Projections with 50% mitigation modeled on May 7, 2020
Day	Date	Susceptible	Infected	Recovered
-59	3/9/20	21800282	40	0
-58	3/10/20	21800265.6	52.39599752	4
-57	3/11/20	21800244.13	68.63349775	9.239599752
-56	3/12/20	21800215.99	89.90296558	16.10294953
-55	3/13/20	21800179.14	117.7637775	25.09324608
-54	3/14/20	21800130.87	154.258537	36.86962383
-53	3/15/20	21800067.64	202.0628098	52.29547753
-52	3/16/20	21799984.82	264.6812476	72.50175851
-51	3/17/20	21799876.33	346.7044708	98.96988327
-50	3/18/20	21799734.21	454.1455203	133.6403304
-49	3/19/20	21799548.06	594.8805113	179.0548824
-48	3/20/20	21799304.23	779.2257356	238.5429335
-47	3/21/20	21798984.84	1020.693417	316.4655071
-46	3/22/20	21798566.48	1336.981349	418.5348488
-45	3/23/20	21798018.5	1751.268661	552.2329837
-44	3/24/20	21797300.73	2293.912177	727.3598498
-43	3/25/20	21796830.66	2534.593896	956.7510675
-42	3/26/20	21796311.27	2800.517207	1210.210457
-41	3/27/20	21795737.41	3094.326858	1490.262178
-40	3/28/20	21795103.36	3418.944161	1799.694864
-39	3/29/20	21794402.81	3777.595791	2141.58928
-38	3/30/20	21793628.81	4173.845558	2519.348859
-37	3/31/20	21792773.64	4611.629453	2936.733415
-36	4/1/20	21791828.81	5095.294296	3397.89636
-35	4/2/20	21790784.93	5629.640348	3907.42579
-34	4/3/20	21789631.64	6219.968289	4470.389824
-33	4/4/20	21788357.48	6872.130984	5092.386653
-32	4/5/20	21786949.81	7592.590514	5779.599752
-31	4/6/20	21785394.66	8388.481004	6538.858803
-30	4/7/20	21783676.62	9267.677776	7377.706904
-29	4/8/20	21781778.65	10238.87348	8304.474681
-28	4/9/20	21779681.98	11311.66184	9328.362029
-27	4/10/20	21777365.84	12496.62971	10459.52821
-26	4/11/20	21774807.35	13805.45833	11709.19118
-25	4/12/20	21771981.23	15251.03443	13089.73702
-24	4/13/20	21768859.59	16847.57229	14614.84046
-23	4/14/20	21765411.65	18610.74754	16299.59769
-22	4/15/20	21761603.48	20557.84385	18160.67244
-21	4/16/20	21757397.63	22707.91355	20216.45683
-20	4/17/20	21752752.8	25081.9533	22487.24818
-19	4/18/20	21747623.46	27703.09605	24995.44351
-18	4/19/20	21741959.43	30596.82053	27765.75312
-17	4/20/20	21735705.39	33791.17949	30825.43517
-16	4/21/20	21728800.4	37317.04807	34204.55312
-15	4/22/20	21721177.35	41208.39343	37936.25793
-14	4/23/20	21712762.34	45502.56707	42057.09727
-13	4/24/20	21703474.03	50240.62081	46607.35398
-12	4/25/20	21693222.94	55467.6476	51631.41606
-11	4/26/20	21681910.67	61233.1479	57178.18082
-10	4/27/20	21669429.08	67591.42225	63301.49561
-9	4/28/20	21655659.37	74601.99021	70060.63783
-8	4/29/20	21640471.13	82330.03538	77520.83686
-7	4/30/20	21623721.28	90846.87554	85753.84039
-6	5/1/20	21605253.02	100230.4563	94838.52795
-5	5/2/20	21584894.56	110565.8654	104861.5736
-4	5/3/20	21562457.98	121945.8634	115918.1601
-3	5/4/20	21537737.83	134471.4261	128112.7465
-2	5/5/20	21510509.82	148252.2897	141559.8891
-1	5/6/20	21480529.39	163407.4909	156385.118
0	5/7/20	21447530.25	180065.8868	172725.8671
1	5/8/20	21411222.9	198366.642	190732.4558
2	5/9/20	21371293.22	218459.6605	210569.12
3	5/10/20	21327400.97	240505.9403	232415.086
4	5/11/20	21279178.5	264677.8202	256465.6801
5	5/12/20	21226229.45	291159.0857	282933.4621
6	5/13/20	21168127.74	320144.8915	312049.3707
7	5/14/20	21104416.69	351841.4534	344063.8598
8	5/15/20	21034608.54	386465.4541	379248.0052
9	5/16/20	20958184.35	424243.1011	417894.5506
10	5/17/20	20874594.37	465408.765	460318.8607
11	5/18/20	20783259.14	510203.1232	506859.7372
12	5/19/20	20683571.23	558870.7255	557880.0495
13	5/20/20	20574897.98	611656.8973	613767.122
14	5/21/20	20456585.29	668803.8933	674932.8118
15	5/22/20	20327962.58	730546.221	741813.2011
16	5/23/20	20188349.12	797105.0609	814867.8232
17	5/24/20	20037061.94	868681.7316	894578.3293
18	5/25/20	19873425.33	945450.1687	981446.5025
19	5/26/20	19696782.05	1027548.43	1075991.519
20	5/27/20	19506506.35	1115069.286	1178746.362
21	5/28/20	19302018.7	1208050.011	1290253.291
22	5/29/20	19082802.12	1306461.587	1411058.292
23	5/30/20	18848419.97	1410197.58	1541704.451
24	5/31/20	18598534.7	1519063.094	1682724.209
25	6/1/20	18332927.23	1632764.256	1834630.518
26	6/2/20	18051516.24	1750898.814	1997906.944
27	6/3/20	17754376.68	1872948.496	2172996.825
28	6/4/20	17441756.5	1998273.827	2360291.675
29	6/5/20	17114090.81	2126112.131	2560119.057
30	6/6/20	16772012.34	2255579.39	2772730.271
