# Supplementary material for: Projected impact of COVID-19 mitigation strategies on hospital services in the Mexico City Metropolitan Area
Source: PLoS One. 2020 Nov 9;15(11):e0241954. doi: 10.1371/journal.pone.0241954 (PMC7652345; doi:10.1371/journal.pone.0241954)
Supplement: S5 Dataset — (CSV) [file pone.0241954.s005.csv]

Projections with 60% mitigation modeled on May 7, 2020
Day	Date	Susceptible	Infected	Recovered
-59	3/9/20	21800282	40	0
-58	3/10/20	21800263.15	54.85403407	4
-57	3/11/20	21800237.29	75.22410397	9.485403407
-56	3/12/20	21800201.83	103.1585663	17.0078138
-55	3/13/20	21800153.21	141.466409	27.32367044
-54	3/14/20	21800086.53	193.9996865	41.47031133
-53	3/15/20	21799995.09	266.0408154	60.87027999
-52	3/16/20	21799869.69	364.8336484	87.47436153
-51	3/17/20	21799697.73	500.3116821	123.9577264
-50	3/18/20	21799461.91	686.0965311	173.9888946
-49	3/19/20	21799138.53	940.8668968	242.5985477
-48	3/20/20	21798695.08	1290.235359	336.6852374
-47	3/21/20	21798086.97	1769.321089	465.7087733
-46	3/22/20	21797253.08	2426.276011	642.6408821
-45	3/23/20	21796109.61	3327.116779	885.2684832
-44	3/24/20	21794541.68	4562.344281	1217.980161
-43	3/25/20	21793681.72	4966.069299	1674.214589
-42	3/26/20	21792745.7	5405.483289	2170.821519
-41	3/27/20	21791726.9	5883.734303	2711.369848
-40	3/28/20	21790618.01	6404.24681	3299.743278
-39	3/29/20	21789411.09	6970.745742	3940.167959
-38	3/30/20	21788097.47	7587.282574	4637.242534
-37	3/31/20	21786667.77	8258.263623	5395.970791
-36	4/1/20	21785111.72	8988.480744	6221.797153
-35	4/2/20	21783418.21	9783.144597	7120.645228
-34	4/3/20	21781575.12	10647.92071	8098.959687
-33	4/4/20	21779569.28	11588.96854	9163.751758
-32	4/5/20	21777386.37	12612.98378	10322.64861
-31	4/6/20	21775010.81	13727.24412	11583.94699
-30	4/7/20	21772425.67	14939.65878	12956.6714
-29	4/8/20	21769612.54	16258.82206	14450.63728
-28	4/9/20	21766551.41	17694.07112	16076.51949
-27	4/10/20	21763220.52	19255.54849	17845.9266
-26	4/11/20	21759596.25	20954.26938	19771.48145
-25	4/12/20	21755652.9	22802.19432	21866.90839
-24	4/13/20	21751362.56	24812.30727	24147.12782
-23	4/14/20	21746694.94	26998.69979	26628.35854
-22	4/15/20	21741617.11	29376.66134	29328.22852
-21	4/16/20	21736093.33	31962.77626	32265.89466
-20	4/17/20	21730084.8	34775.02762	35462.17228
-19	4/18/20	21723549.42	37832.90841	38939.67505
-18	4/19/20	21716441.49	41157.54019	42722.96589
-17	4/20/20	21708711.48	44771.79961	46838.7199
-16	4/21/20	21700305.65	48700.45296	51315.89987
-15	4/22/20	21691165.76	52970.2989	56185.94516
-14	4/23/20	21681228.71	57610.31941	61482.97505
-13	4/24/20	21670426.15	62651.83907	67244.00699
-12	4/25/20	21658684.12	68128.69236	73509.1909
-11	4/26/20	21645922.54	74077.39869	80322.06014
-10	4/27/20	21632054.86	80537.34481	87729.8
-9	4/28/20	21616987.49	87550.97359	95783.53449
-8	4/29/20	21600619.39	95163.9784	104538.6318
-7	4/30/20	21582841.47	103425.5015	114055.0297
-6	5/1/20	21563536.09	112388.3348	124397.5798
-5	5/2/20	21542576.47	122109.1207	135636.4133
-4	5/3/20	21519826.12	132648.5503	147847.3254
-3	5/4/20	21495138.26	144071.555	161112.1804
-2	5/5/20	21468355.18	156447.4884	175519.3359
-1	5/6/20	21439307.62	169850.2919	191164.0848
0	5/7/20	21407814.25	184358.6396	208149.114
1	5/8/20	21373680.97	200056.0536	226584.9779
2	5/9/20	21336700.43	217030.9838	246590.5833
3	5/10/20	21296651.48	235376.8392	268293.6817
4	5/11/20	21253298.67	255191.9626	291831.3656
5	5/12/20	21206391.9	276579.5347	317350.5618
6	5/13/20	21155666.09	299647.3924	345008.5153
7	5/14/20	21100841	324507.7469	374973.2545
8	5/15/20	21041621.19	351276.7822	407424.0292
9	5/16/20	20977696.18	380074.1162	442551.7074
10	5/17/20	20908740.78	411022.1013	480559.1191
11	5/18/20	20834415.73	444244.9445	521661.3292
12	5/19/20	20754368.55	479867.6225	566085.8236
13	5/20/20	20668234.84	518014.5693	614072.5859
14	5/21/20	20575639.84	558808.1128	665874.0428
15	5/22/20	20476200.51	602366.6403	721754.8541
16	5/23/20	20369528.01	648802.4734	781991.5181
17	5/24/20	20255230.8	698219.4385	846871.7655
18	5/25/20	20132918.17	750710.1255	916693.7093
19	5/26/20	20002204.44	806352.8339	991764.7219
20	5/27/20	19862713.78	865208.2187	1072400.005
21	5/28/20	19714085.52	927315.6578	1158920.827
22	5/29/20	19555980.22	992689.3835	1251652.393
23	5/30/20	19388086.24	1061314.432	1350921.331
24	5/31/20	19210126.73	1133142.494	1457052.774
25	6/1/20	19021867.22	1208087.758	1570367.024
26	6/2/20	18823123.32	1286022.881	1691175.8
27	6/3/20	18613768.69	1366775.218	1819778.088
28	6/4/20	18393742.91	1450123.483	1956455.61
29	6/5/20	18163059.01	1535795.029	2101467.958
30	6/6/20	17921810.62	1623463.918	2255047.461
